# Supplementary material for: The Contribution of Efflux Systems to Levofloxacin Resistance in Stenotrophomonas maltophilia Clinical Strains Isolated in Warsaw, Poland
Source: Biology (Basel). 2022 Jul 12;11(7):1044. doi: 10.3390/biology11071044 (PMC9311822; doi:10.3390/biology11071044)
Supplement: Supplementary file 1 [file biology-11-01044-s001.zip]

Archive with 1 entries (1 files):
- biology-1788060-supplementary.pdf
